# Supplementary material for: Cross-Host Adaptation of Campylobacter jejuni Is Shaped by Chromosomal Backgrounds and Mobile Gene Acquisition, with Human-Associated Traits Emerging Under Limited Mutational Diversification
Source: Microorganisms. 2026 Apr 13;14(4):874. doi: 10.3390/microorganisms14040874 (PMC13119460; doi:10.3390/microorganisms14040874)
Supplement: Supplementary file 1 [file microorganisms-14-00874-s001.zip]

Archive with 2 entries (2 files):
- Supplymentary.pdf
- Table_S2.xls
