# Supplementary material for: Cross-Host Adaptation of Campylobacter jejuni Is Shaped by Chromosomal Backgrounds and Mobile Gene Acquisition, with Human-Associated Traits Emerging Under Limited Mutational Diversification
Source: Microorganisms. 2026 Apr 13;14(4):874. doi: 10.3390/microorganisms14040874 (PMC13119460; doi:10.3390/microorganisms14040874)
Supplement: Supplementary file 1 [file microorganisms-14-00874-s001.zip › Table_S2.xls]

## Sheet: ID_host
Genome_ID	Host_Name	Geographic_Group	Date
1.24773e+06	Chicken	Europe	2002
1.24774e+06	Duck	Europe	2005
1.24774e+06	Chicken	Europe	2004
1.2484e+06	Chicken	Europe	2005
1.2484e+06	Cows	Oceania	2006
1.2484e+06	Chicken	Europe	2001
1.31692e+06	Human	Asia	1993
1.31692e+06	Human	Asia	1996
1.31692e+06	Human	Asia	1996
192222	Human	Europe	1977
195.111	Human	Asia	2016
195.151	Pig	Oceania	1991
195.24	Human	North_America	2001
195.256	Monkey	North_America	2015
195.256	Monkey	North_America	2015
195.257	Monkey	North_America	2015
195.257	Monkey	North_America	2015
195.257	Monkey	North_America	2015
195.274	Human	South_America	2019
195.279	Chicken	Europe	2018
195.283	Human	Europe	2011
195.284	Human	Europe	2011
195.285	Human	Europe	2011
195.286	Human	Europe	2011
195.287	Human	Europe	2011
195.288	Human	Europe	2011
195.289	Human	Europe	2011
195.29	Human	Europe	2011
195.291	Human	Europe	2011
195.292	Human	Europe	2011
195.293	Human	Europe	2011
195.294	Human	Europe	2011
195.295	Human	Europe	2011
195.297	Human	Europe	2011
195.298	Human	Europe	2011
195.299	Human	Europe	2011
195.3	Human	Europe	2011
195.301	Human	Europe	2011
195.302	Human	Europe	2011
195.303	Human	Europe	2011
195.305	Human	Europe	2022
195.305	Human	Europe	2022
195.305	Human	Europe	2022
195.304	Human	Europe	2011
195.305	Human	South_America	2021
195.305	Dog	Europe	2015
195.305	Cows	Europe	2015
195.305	Cows	Europe	2015
195.306	Cows	Europe	2016
195.306	Cows	Europe	2016
195.305	Human	Europe	2011
195.306	Cows	Europe	2017
195.306	Cows	Europe	2017
195.306	Human	Europe	2011
195.307	Human	Europe	2011
195.309	Chicken	Asia	2020
195.308	Human	Europe	2011
195.309	Human	Europe	2011
195.31	Human	Europe	2011
195.311	Human	Europe	2011
195.313	Human	Europe	2011
195.314	Human	Europe	2011
195.315	Human	Europe	2011
195.316	Human	Europe	2011
195.317	Human	Europe	2011
195.318	Human	Europe	2011
195.319	Human	Europe	2011
195.32	Human	Europe	2011
195.321	Human	Europe	2011
195.322	Human	Europe	2011
195.323	Human	Europe	2011
195.324	Human	Europe	2011
195.325	Human	Europe	2011
195.326	Human	Europe	2011
195.327	Human	Europe	2011
195.329	Human	Europe	2011
195.33	Human	Europe	2011
195.331	Chicken	Europe	2011
195.332	Chicken	Europe	2011
195.333	Chicken	Europe	2011
195.334	Chicken	Europe	2011
195.335	Chicken	Europe	2011
195.336	Chicken	Europe	2011
195.337	Chicken	Europe	2011
195.338	Chicken	Europe	2011
195.339	Chicken	Europe	2011
195.34	Chicken	Europe	2011
195.341	Chicken	Europe	2011
195.342	Chicken	Europe	2011
195.343	Chicken	Europe	2011
195.344	Chicken	Europe	2011
195.345	Chicken	Europe	2011
195.346	Chicken	Europe	2011
195.347	Chicken	Europe	2011
195.348	Chicken	Europe	2011
195.35	Chicken	Europe	2011
195.351	Chicken	Europe	2011
195.352	Chicken	Europe	2011
195.353	Chicken	Europe	2011
195.354	Monkey	North_America	2011
195.354	Chicken	Europe	2011
195.355	Chicken	Europe	2011
195.356	Chicken	Europe	2011
195.357	Chicken	Europe	2011
195.358	Chicken	Europe	2011
195.359	Chicken	Europe	2011
195.36	Chicken	Europe	2011
195.361	Chicken	Europe	2011
195.386	Monkey	Asia	2017
195.392	Chicken	Asia	2020
195.392	Chicken	Asia	2020
195.427	Chicken	Asia	2016
195.477	Human	Europe	2022
195.477	Human	Europe	2022
195.477	Human	Europe	2022
195.479	Human	Europe	2022
195.533	Chicken	South_America	2017
195.539	Chicken	North_America	2015
195.543	Duck	North_America	2018
195.546	Human	China	2021
197.114	Human	Asia	2016
197.116	Human	North_America	1999
197.116	Human	North_America	2004
197.116	Human	North_America	2005
197.116	Human	North_America	2000
197.116	Human	North_America	2005
197.116	Human	North_America	2005
197.116	Human	North_America	2005
197.116	Human	North_America	2005
197.116	Human	North_America	2005
197.116	Human	North_America	2005
197.116	Human	North_America	2000
197.116	Human	North_America	2000
197.116	Human	North_America	2000
197.116	Human	North_America	1999
197.116	Human	North_America	1999
197.116	Human	North_America	1998
197.116	Human	North_America	2000
197.116	Duck	North_America	2006
197.116	Chicken	North_America	2004
197.116	Chicken	North_America	2004
197.116	Chicken	North_America	2004
197.116	Chicken	North_America	2006
197.117	Chicken	North_America	2004
197.117	Chicken	North_America	2004
197.117	Chicken	North_America	2004
197.117	Chicken	North_America	2004
197.117	Cows	North_America	2005
197.117	Cows	North_America	2004
197.117	Chicken	North_America	2005
197.117	Chicken	North_America	2008
197.117	Human	North_America	2005
197.117	Human	North_America	2000
197.117	Human	North_America	2004
197.117	Human	North_America	1998
197.117	Human	North_America	2005
197.117	Chicken	North_America	2004
197.117	Human	North_America	1998
197.117	Chicken	North_America	2004
197.117	Chicken	North_America	2004
197.117	Chicken	North_America	2006
197.117	Cows	North_America	2005
197.117	Chicken	North_America	2008
197.117	Human	North_America	2008
197.13	Birds	Denmark:_Copenhagen	2007
197.13	Birds	Denmark:_Copenhagen	2007
197.13	Birds	Denmark:_Copenhagen	2007
197.13	Birds	Denmark:_Copenhagen	2007
197.13	Birds	Denmark:_Copenhagen	2008
197.131	Birds	Denmark:_Copenhagen	2009
197.131	Birds	Denmark:_Copenhagen	2007
197.131	Birds	Denmark:_Copenhagen	2009
197.131	Birds	Denmark:_Copenhagen	2008
197.131	Birds	Denmark:_Copenhagen	2008
197.131	Birds	Denmark:_Copenhagen	2008
197.131	Birds	Denmark:_Copenhagen	2007
197.131	Human	Asia	2007
197.131	Human	Asia	2006
197.131	Human	Asia	2007
197.146	Human	Europe	2010
197.146	Human	Europe	2010
197.146	Human	Europe	2010
197.151	Birds	Europe	2013
197.151	Duck	Europe	2014
197.151	Duck	Europe	2014
197.151	Duck	Europe	2014
197.151	Duck	Europe	2014
197.151	Duck	Europe	2014
197.151	Duck	Europe	2014
197.151	Duck	Europe	2014
197.151	Duck	Europe	2014
197.151	Duck	Europe	2014
197.151	Duck	Europe	2014
197.151	Duck	Europe	2014
197.151	Duck	Europe	2014
197.151	Duck	Europe	2014
197.151	Duck	Europe	2014
197.151	Duck	Europe	2014
197.151	Duck	Europe	2014
197.151	Duck	Europe	2014
197.151	Duck	Europe	2014
197.151	Birds	Europe	2015
197.151	Birds	Europe	2015
197.151	Birds	Europe	2015
197.151	Birds	Europe	2015
197.151	Birds	Europe	2015
197.151	Birds	Europe	2015
197.151	Birds	Europe	2015
197.151	Birds	Europe	2015
197.151	Birds	Europe	2015
197.151	Birds	Europe	2015
197.151	Birds	Europe	2015
197.151	Birds	Europe	2015
197.151	Birds	Europe	2015
197.151	Birds	Europe	2015
197.151	Birds	Europe	2015
197.151	Birds	Europe	2015
197.151	Birds	Europe	2015
197.151	Birds	Europe	2015
197.151	Birds	Europe	2015
197.151	Birds	Europe	2014
197.151	Birds	Europe	2014
197.151	Birds	Europe	2014
197.151	Birds	Europe	2014
197.151	Birds	Europe	2014
197.151	Birds	Europe	2014
197.152	Birds	Europe	2014
197.152	Birds	Europe	2014
197.152	Birds	Europe	2014
197.152	Birds	Europe	2014
197.152	Birds	Europe	2014
197.152	Birds	Europe	2014
197.152	Birds	Europe	2014
197.152	Birds	Europe	2014
197.152	Birds	Europe	2014
197.152	Birds	Europe	2014
197.152	Birds	Europe	2014
197.152	Birds	Europe	2014
197.152	Birds	Europe	2014
197.152	Birds	Europe	2014
197.152	Birds	Europe	2014
197.152	Birds	Europe	2014
197.152	Birds	Europe	2014
197.152	Birds	Europe	2014
197.152	Birds	Europe	2014
197.152	Birds	Europe	2014
197.152	Birds	Europe	2014
197.152	Birds	Europe	2014
197.152	Birds	Europe	2014
197.152	Birds	Europe	2014
197.152	Birds	Europe	2014
197.152	Birds	Europe	2014
197.152	Birds	Europe	2014
197.152	Birds	Europe	2014
197.152	Birds	Europe	2014
197.152	Birds	Europe	2014
197.152	Birds	Europe	2014
197.152	Birds	Europe	2014
197.152	Birds	Europe	2014
197.152	Birds	Europe	2014
197.152	Birds	Europe	2014
197.152	Birds	Europe	2014
197.152	Birds	Europe	2013
197.152	Birds	Europe	2013
197.152	Duck	Europe	2014
197.152	Duck	Europe	2014
197.152	Duck	Europe	2014
197.152	Duck	Europe	2014
197.152	Duck	Europe	2014
197.152	Duck	Europe	2014
197.152	Duck	Europe	2014
197.152	Duck	Europe	2014
197.152	Duck	Europe	2014
197.152	Duck	Europe	2014
197.152	Duck	Europe	2014
197.152	Duck	Europe	2014
197.152	Birds	Europe	2015
197.152	Birds	Europe	2015
197.152	Birds	Europe	2015
197.152	Birds	Europe	2015
197.152	Birds	Europe	2015
197.152	Birds	Europe	2015
197.152	Birds	Europe	2015
197.152	Birds	Europe	2014
197.152	Birds	Europe	2014
197.152	Birds	Europe	2014
197.152	Birds	Europe	2014
197.152	Birds	Europe	2014
197.152	Birds	Europe	2014
197.152	Birds	Europe	2014
197.152	Birds	Europe	2014
197.152	Birds	Europe	2014
197.152	Birds	Europe	2014
197.152	Birds	Europe	2014
197.152	Birds	Europe	2014
197.152	Birds	Europe	2014
197.152	Birds	Europe	2014
197.152	Birds	Europe	2014
197.152	Birds	Europe	2014
197.152	Birds	Europe	2014
197.152	Birds	Europe	2014
197.167	Chicken	North_America	2002
197.167	Chicken	North_America	2002
197.167	Chicken	North_America	2002
197.167	Chicken	North_America	2002
197.167	Birds	China:_Hubei,_Xinzou	2014
197.167	Birds	China:_Hubei,_Xinzou	2014
197.17	Human	Europe	2002
197.17	Human	Europe	2000
197.17	Human	Europe	2013
197.17	Human	Europe	1977
197.17	Human	Europe	2014

## Sheet: Sheet1
WQ2018012
BWQ2018034
BWQ2018033
BWQ2018032
BWQ2018031
BWQ2018030
BWQ2018029
BWQ2018028
BWQ2018027
BWQ2018026
BWQ2018025
BWQ2018024
BWQ2018023
BWQ2018022
BWQ2018021
BWQ2018020
BWQ2018019
BWQ2018017
BWQ2018016
BWQ2018015
BWQ2018014
BWQ2018013
BWQ2018012
BWQ2018010
BWQ2018009
BWQ2018008
BWQ2018007
BWQ2018006
BWQ2018005
BWQ2018003
BWQ2018002
BWQ2018001
BWQ2017004
BWQ2017003
BWQ2017002
BWQ2017001
BWQ2016002
BWQ2016001
B2023021
B2023023
B2022033
B2022032
B2022031
B2022030
B2021152
B2021019
B2021018
B2021017
B2021024
B2021015
B2019099
B2019098
B2019097
B2019096
B2019044
B2019043
B2019029
B2019028
B2019027
B2019025
B2019024
